# Supplementary material for: Pond Water eDNA Reflects Broad Consistency with Surrounding Terrestrial Plant Ecosystems
Source: Biology (Basel). 2025 Jan 13;14(1):62. doi: 10.3390/biology14010062 (PMC11762844; doi:10.3390/biology14010062)
Supplement: Supplementary file 1 [file biology-14-00062-s001.zip]

Archive with 1 entries (1 files):
- biology-3396145-supplementary.pdf
